# Supplementary material for: Incidence of intraspinal abnormalities in congenital scoliosis: a systematic review and meta-analysis
Source: J Orthop Surg Res. 2020 Oct 21;15:485. doi: 10.1186/s13018-020-02015-8 (PMC7579889; doi:10.1186/s13018-020-02015-8)
Supplement: Supplementary file 1 — Additional file 1:. PubMed search strategy (CSV 266 bytes) [file 13018_2020_2015_MOESM1_ESM.csv]

Recent queries in pubmed
Search	Query	Items found	Time
#7	Search (((((MRI[Title/Abstract]) OR magnetic[Title/Abstract]) OR resonance[Title/Abstract]) OR imaging[Title/Abstract])) AND ((congenital[Title/Abstract]) AND scoliosis[Title/Abstract])	236	18:35:49
