# Supplementary material for: Incidence of intraspinal abnormalities in congenital scoliosis: a systematic review and meta-analysis
Source: J Orthop Surg Res. 2020 Oct 21;15:485. doi: 10.1186/s13018-020-02015-8 (PMC7579889; doi:10.1186/s13018-020-02015-8)
Supplement: Supplementary file 2 — Additional file 2:. EMBASE search strategy (XLS 19 kb) [file 13018_2020_2015_MOESM2_ESM.xls]

## Sheet: Sheet1
No.	Query	Results	Date
#10	#6 AND #9	407	2019-10-10
#9	#1 AND #7	2812	2019-10-10
#8	[1999-2019]/py	22025548	2019-10-10
#7	congenital':ab,ti	302111	2019-10-10
#6	#2 OR #3 OR #4 OR #5	1481456	2019-10-10
#5	imaging':ab,ti	1038507	2019-10-10
#4	resonance':ab,ti	479952	2019-10-10
#3	magnetic':ab,ti	505223	2019-10-10
#2	mri':ab,ti	388579	2019-10-10
#1	scoliosis':ab,ti	26253	2019-10-10
