# Supplementary material for: Incidence of intraspinal abnormalities in congenital scoliosis: a systematic review and meta-analysis
Source: J Orthop Surg Res. 2020 Oct 21;15:485. doi: 10.1186/s13018-020-02015-8 (PMC7579889; doi:10.1186/s13018-020-02015-8)
Supplement: Supplementary file 3 — Additional file 3:. Cochrane search strategy [file 13018_2020_2015_MOESM3_ESM.txt]

Search Name:	congenital and scoliosis and MRI
Last Saved:	11/10/2019 03:53:58
Comment:
ID	Search
#1	(congenital):ti,ab,kw (Word variations have been searched)
#2	(scoliosis):ti,ab,kw (Word variations have been searched)
#3	#1 AND #2
#4	(MRI):ti,ab,kw (Word variations have been searched)
#5	(magnetic):ti,ab,kw (Word variations have been searched)
#6	(resonance):ti,ab,kw (Word variations have been searched)
#7	(imaging):ti,ab,kw (Word variations have been searched)
#8	#4 OR #5 OR #6 OR #7
#9	#3 AND #8
